# Supplementary material for: Longevity of implantable cardioverter defibrillators: a comparison among manufacturers and over time
Source: Europace. 2015 Nov 25;18(5):710–7. doi: 10.1093/europace/euv296 (PMC4880113; doi:10.1093/europace/euv296)
Supplement: Supplementary Data [file euv296_supplementary_data.zip]

Archive with 5 entries (5 files):
- euv296supp_tables4.docx
- euv296supp_fig1.tif
- euv296supp_tables1-3.pdf
- euv296supp_fig3.tif
- euv296supp_fig2.tif
